# Supplementary material for: Genomic Alterations of Tumors in HER2-Low Breast Cancers
Source: Int J Mol Sci. 2024 Jan 21;25(2):1318. doi: 10.3390/ijms25021318 (PMC10816179; doi:10.3390/ijms25021318)
Supplement: Supplementary file 1 [file ijms-25-01318-s001.zip]

Archive with 1 entries (1 files):
- ijms-2759853-supplementary.pdf
